# Supplementary material for: A Time-Varying Effect Model (TVEM) of the Complex Association of Tobacco Use and Smoke Exposure on Mean Telomere Length: Differences between Racial and Ethnic Groups Assessed in the National Health and Nutrition Examination Survey
Source: Int J Environ Res Public Health. 2022 Sep 4;19(17):11069. doi: 10.3390/ijerph191711069 (PMC9518386; doi:10.3390/ijerph191711069)
Supplement: Supplementary file 1 [file ijerph-19-11069-s001.zip]

Archive with 1 entries (1 files):
- ijerph-1847280-supplementary.pdf
